# Supplementary material for: Global Impact of COVID-19 Pandemic on Physical Activity Habits of Competitive Runners: An Analysis of Wearable Device Data
Source: Int J Environ Res Public Health. 2022 Oct 10;19(19):12933. doi: 10.3390/ijerph191912933 (PMC9566411; doi:10.3390/ijerph191912933)
Supplement: Supplementary file 1 [file ijerph-19-12933-s001.zip]

Archive with 1 entries (1 files):
- ijerph-1920468-supplementary.pdf
